# Supplementary material for: Proteomic Profiling of COVID-19 Patients Sera: Differential Expression with Varying Disease Stage and Potential Biomarkers
Source: Diagnostics (Basel). 2024 Nov 13;14(22):2533. doi: 10.3390/diagnostics14222533 (PMC11592820; doi:10.3390/diagnostics14222533)
Supplement: Supplementary file 1 [file diagnostics-14-02533-s001.zip]

Archive with 1 entries (1 files):
- diagnostics-3272488-supplementary.pdf
